# Supplementary material for: Socio-ecological network structures from process graphs
Source: PLoS One. 2020 Aug 4;15(8):e0232384. doi: 10.1371/journal.pone.0232384 (PMC7402476; doi:10.1371/journal.pone.0232384)
Supplement: S1 Appendix — P-graph generated from P-studio. (PGSX) [file pone.0232384.s001.pgsx]

<?xml version="1.0" encoding="utf-16"?>
<PGraph xmlns:xsi="http://www.w3.org/2001/XMLSchema-instance" xmlns:xsd="http://www.w3.org/2001/XMLSchema" Type="PNS" Visible="true" PeriodExtension="true">
  <Default>
    <Material>
      <FlowRateLowerBound>0</FlowRateLowerBound>
      <FlowRateUpperBound>100000000</FlowRateUpperBound>
      <Price>0</Price>
      <Type>0</Type>
      <Deadline>0</Deadline>
      <EarliestAvability>0</EarliestAvability>
      <StorageStrategy>default</StorageStrategy>
    </Material>
    <OperatingUnit>
      <OperatingFixCost>0</OperatingFixCost>
      <InvestmentFixCost>0</InvestmentFixCost>
      <OpUnitFixCost>0</OpUnitFixCost>
      <OperatingPropCost>0</OperatingPropCost>
      <InvestmentPropCost>0</InvestmentPropCost>
      <OpUnitPropCost>0</OpUnitPropCost>
      <CapacityLowerBound>0</CapacityLowerBound>
      <CapacityUpperBound>100000000</CapacityUpperBound>
      <PayoutPeriod>5</PayoutPeriod>
      <WorkingHoursPerYear>1</WorkingHoursPerYear>
      <FixOperTime>0</FixOperTime>
      <PropOperTime>0</PropOperTime>
      <EarliestAvability>0</EarliestAvability>
      <LatestAvability>0</LatestAvability>
      <RelaxMode>strong</RelaxMode>
    </OperatingUnit>
    <Edge>
      <FlowRate>1</FlowRate>
    </Edge>
    <Quantity>
      <default_mes>ton (t)</default_mes>
      <time_mu>h</time_mu>
      <quant_type>Mass</quant_type>
      <money_mu>USD</money_mu>
    </Quantity>
    <SolverParameter>
      <MakespanCoefficient>0</MakespanCoefficient>
      <CostCoefficient>0</CostCoefficient>
      <TimeCoefficient>0</TimeCoefficient>
      <TotalCostLowerBound>-10000000</TotalCostLowerBound>
      <TotalCostUpperBound>10000000</TotalCostUpperBound>
    </SolverParameter>
  </Default>
  <Materials>
    <Material ID="13" Name="Detritus" Type="1">
      <ParameterList>
        <Parameter Name="price" Prefix="Price: " Value="-1" Visible="false" />
        <Parameter Name="reqflow" Prefix="Required flow: " Value="0" Visible="false" />
        <Parameter Name="maxflow" Prefix="Maximum flow: " Value="-1" Visible="false" />
        <Parameter Name="quantitytype" Prefix="Quantity type: " Value="Mass" Visible="false" />
        <Parameter Name="measurementunit" Prefix="Measurement unit: " Value="ton (t)" Visible="false" />
      </ParameterList>
      <Coords>
        <X>6300</X>
        <Y>4500</Y>
      </Coords>
      <Label Text="Detritus">
        <Offset>
          <X>103</X>
          <Y>-100</Y>
        </Offset>
        <FontSize>-1</FontSize>
        <Color>-16777216</Color>
      </Label>
      <Comment Text="">
        <Offset>
          <X>103</X>
          <Y>20</Y>
        </Offset>
        <FontSize>-1</FontSize>
        <Color>-16777216</Color>
      </Comment>
      <Parameters Text="">
        <Offset>
          <X>103</X>
          <Y>140</Y>
        </Offset>
        <FontSize>-1</FontSize>
        <Color>-16777216</Color>
      </Parameters>
      <Color>-7357301</Color>
    </Material>
    <Material ID="11" Name="Food_for_carnivore" Type="1">
      <ParameterList>
        <Parameter Name="price" Prefix="Price: " Value="-1" Visible="false" />
        <Parameter Name="reqflow" Prefix="Required flow: " Value="0" Visible="false" />
        <Parameter Name="maxflow" Prefix="Maximum flow: " Value="-1" Visible="false" />
        <Parameter Name="quantitytype" Prefix="Quantity type: " Value="Mass" Visible="false" />
        <Parameter Name="measurementunit" Prefix="Measurement unit: " Value="ton (t)" Visible="false" />
      </ParameterList>
      <Coords>
        <X>3900</X>
        <Y>4500</Y>
      </Coords>
      <Label Text="Food_for_carnivore">
        <Offset>
          <X>103</X>
          <Y>-100</Y>
        </Offset>
        <FontSize>-1</FontSize>
        <Color>-16777216</Color>
      </Label>
      <Comment Text="">
        <Offset>
          <X>103</X>
          <Y>20</Y>
        </Offset>
        <FontSize>-1</FontSize>
        <Color>-16777216</Color>
      </Comment>
      <Parameters Text="">
        <Offset>
          <X>103</X>
          <Y>140</Y>
        </Offset>
        <FontSize>-1</FontSize>
        <Color>-16777216</Color>
      </Parameters>
      <Color>-65536</Color>
    </Material>
    <Material ID="7" Name="Food_for_herbivore_1" Type="1">
      <ParameterList>
        <Parameter Name="price" Prefix="Price: " Value="-1" Visible="false" />
        <Parameter Name="reqflow" Prefix="Required flow: " Value="0" Visible="false" />
        <Parameter Name="maxflow" Prefix="Maximum flow: " Value="-1" Visible="false" />
        <Parameter Name="quantitytype" Prefix="Quantity type: " Value="Mass" Visible="false" />
        <Parameter Name="measurementunit" Prefix="Measurement unit: " Value="ton (t)" Visible="false" />
      </ParameterList>
      <Coords>
        <X>3900</X>
        <Y>2700</Y>
      </Coords>
      <Label Text="Food_for_herbivore_1">
        <Offset>
          <X>103</X>
          <Y>-100</Y>
        </Offset>
        <FontSize>-1</FontSize>
        <Color>-16777216</Color>
      </Label>
      <Comment Text="">
        <Offset>
          <X>103</X>
          <Y>20</Y>
        </Offset>
        <FontSize>-1</FontSize>
        <Color>-16777216</Color>
      </Comment>
      <Parameters Text="">
        <Offset>
          <X>103</X>
          <Y>140</Y>
        </Offset>
        <FontSize>-1</FontSize>
        <Color>-16777216</Color>
      </Parameters>
      <Color>-16728064</Color>
    </Material>
    <Material ID="9" Name="Food_for_herbivore_2" Type="1">
      <ParameterList>
        <Parameter Name="price" Prefix="Price: " Value="-1" Visible="false" />
        <Parameter Name="reqflow" Prefix="Required flow: " Value="0" Visible="false" />
        <Parameter Name="maxflow" Prefix="Maximum flow: " Value="-1" Visible="false" />
        <Parameter Name="quantitytype" Prefix="Quantity type: " Value="Mass" Visible="false" />
        <Parameter Name="measurementunit" Prefix="Measurement unit: " Value="ton (t)" Visible="false" />
      </ParameterList>
      <Coords>
        <X>5700</X>
        <Y>2700</Y>
      </Coords>
      <Label Text="Food_for_herbivore_2">
        <Offset>
          <X>103</X>
          <Y>-100</Y>
        </Offset>
        <FontSize>-1</FontSize>
        <Color>-16777216</Color>
      </Label>
      <Comment Text="">
        <Offset>
          <X>103</X>
          <Y>20</Y>
        </Offset>
        <FontSize>-1</FontSize>
        <Color>-16777216</Color>
      </Comment>
      <Parameters Text="">
        <Offset>
          <X>103</X>
          <Y>140</Y>
        </Offset>
        <FontSize>-1</FontSize>
        <Color>-16777216</Color>
      </Parameters>
      <Color>-16728064</Color>
    </Material>
    <Material ID="17" Name="Food_for_humans" Type="2">
      <ParameterList>
        <Parameter Name="price" Prefix="Price: " Value="-1" Visible="false" />
        <Parameter Name="reqflow" Prefix="Required flow: " Value="1" Visible="false" />
        <Parameter Name="maxflow" Prefix="Maximum flow: " Value="-1" Visible="false" />
        <Parameter Name="quantitytype" Prefix="Quantity type: " Value="Mass" Visible="false" />
        <Parameter Name="measurementunit" Prefix="Measurement unit: " Value="ton (t)" Visible="false" />
      </ParameterList>
      <Coords>
        <X>4500</X>
        <Y>6600</Y>
      </Coords>
      <Label Text="Food_for_humans">
        <Offset>
          <X>103</X>
          <Y>-100</Y>
        </Offset>
        <FontSize>-1</FontSize>
        <Color>-16777216</Color>
      </Label>
      <Comment Text="">
        <Offset>
          <X>103</X>
          <Y>20</Y>
        </Offset>
        <FontSize>-1</FontSize>
        <Color>-16777216</Color>
      </Comment>
      <Parameters Text="">
        <Offset>
          <X>103</X>
          <Y>140</Y>
        </Offset>
        <FontSize>-1</FontSize>
        <Color>-16777216</Color>
      </Parameters>
      <Color>-16777216</Color>
    </Material>
    <Material ID="5" Name="Habitat" Type="1">
      <ParameterList>
        <Parameter Name="price" Prefix="Price: " Value="-1" Visible="false" />
        <Parameter Name="reqflow" Prefix="Required flow: " Value="0" Visible="false" />
        <Parameter Name="maxflow" Prefix="Maximum flow: " Value="-1" Visible="false" />
        <Parameter Name="quantitytype" Prefix="Quantity type: " Value="Mass" Visible="false" />
        <Parameter Name="measurementunit" Prefix="Measurement unit: " Value="ton (t)" Visible="false" />
      </ParameterList>
      <Coords>
        <X>2400</X>
        <Y>2700</Y>
      </Coords>
      <Label Text="Habitat">
        <Offset>
          <X>103</X>
          <Y>-100</Y>
        </Offset>
        <FontSize>-1</FontSize>
        <Color>-16777216</Color>
      </Label>
      <Comment Text="">
        <Offset>
          <X>103</X>
          <Y>20</Y>
        </Offset>
        <FontSize>-1</FontSize>
        <Color>-16777216</Color>
      </Comment>
      <Parameters Text="">
        <Offset>
          <X>103</X>
          <Y>140</Y>
        </Offset>
        <FontSize>-1</FontSize>
        <Color>-16777216</Color>
      </Parameters>
      <Color>-16776961</Color>
    </Material>
    <Material ID="3" Name="Pollination" Type="1">
      <ParameterList>
        <Parameter Name="price" Prefix="Price: " Value="-1" Visible="false" />
        <Parameter Name="reqflow" Prefix="Required flow: " Value="0" Visible="false" />
        <Parameter Name="maxflow" Prefix="Maximum flow: " Value="-1" Visible="false" />
        <Parameter Name="quantitytype" Prefix="Quantity type: " Value="Mass" Visible="false" />
        <Parameter Name="measurementunit" Prefix="Measurement unit: " Value="ton (t)" Visible="false" />
      </ParameterList>
      <Coords>
        <X>1500</X>
        <Y>3600</Y>
      </Coords>
      <Label Text="Pollination">
        <Offset>
          <X>103</X>
          <Y>-100</Y>
        </Offset>
        <FontSize>-1</FontSize>
        <Color>-16777216</Color>
      </Label>
      <Comment Text="">
        <Offset>
          <X>103</X>
          <Y>20</Y>
        </Offset>
        <FontSize>-1</FontSize>
        <Color>-16777216</Color>
      </Comment>
      <Parameters Text="">
        <Offset>
          <X>103</X>
          <Y>140</Y>
        </Offset>
        <FontSize>-1</FontSize>
        <Color>-16777216</Color>
      </Parameters>
      <Color>-32768</Color>
    </Material>
    <Material ID="15" Name="Soil_nutrient" Type="1">
      <ParameterList>
        <Parameter Name="price" Prefix="Price: " Value="-1" Visible="false" />
        <Parameter Name="reqflow" Prefix="Required flow: " Value="0" Visible="false" />
        <Parameter Name="maxflow" Prefix="Maximum flow: " Value="-1" Visible="false" />
        <Parameter Name="quantitytype" Prefix="Quantity type: " Value="Mass" Visible="false" />
        <Parameter Name="measurementunit" Prefix="Measurement unit: " Value="ton (t)" Visible="false" />
      </ParameterList>
      <Coords>
        <X>6300</X>
        <Y>6000</Y>
      </Coords>
      <Label Text="Soil_nutrient">
        <Offset>
          <X>103</X>
          <Y>-100</Y>
        </Offset>
        <FontSize>-1</FontSize>
        <Color>-16777216</Color>
      </Label>
      <Comment Text="">
        <Offset>
          <X>103</X>
          <Y>20</Y>
        </Offset>
        <FontSize>-1</FontSize>
        <Color>-16777216</Color>
      </Comment>
      <Parameters Text="">
        <Offset>
          <X>103</X>
          <Y>140</Y>
        </Offset>
        <FontSize>-1</FontSize>
        <Color>-16777216</Color>
      </Parameters>
      <Color>-7650029</Color>
    </Material>
    <Material ID="1" Name="Solar_energy" Type="0">
      <ParameterList>
        <Parameter Name="price" Prefix="Price: " Value="-1" Visible="false" />
        <Parameter Name="reqflow" Prefix="Required flow: " Value="-1" Visible="false" />
        <Parameter Name="maxflow" Prefix="Maximum flow: " Value="-1" Visible="false" />
        <Parameter Name="quantitytype" Prefix="Quantity type: " Value="Mass" Visible="false" />
        <Parameter Name="measurementunit" Prefix="Measurement unit: " Value="ton (t)" Visible="false" />
      </ParameterList>
      <Coords>
        <X>3900</X>
        <Y>600</Y>
      </Coords>
      <Label Text="Solar_energy">
        <Offset>
          <X>103</X>
          <Y>-100</Y>
        </Offset>
        <FontSize>-1</FontSize>
        <Color>-16777216</Color>
      </Label>
      <Comment Text="">
        <Offset>
          <X>103</X>
          <Y>20</Y>
        </Offset>
        <FontSize>-1</FontSize>
        <Color>-16777216</Color>
      </Comment>
      <Parameters Text="">
        <Offset>
          <X>103</X>
          <Y>140</Y>
        </Offset>
        <FontSize>-1</FontSize>
        <Color>-16777216</Color>
      </Parameters>
      <Color>-10496</Color>
    </Material>
  </Materials>
  <Edges>
    <Edge ID="33" BeginID="1" EndID="19" Rate="-1" Title="1 t/h" ArrowOnCenter="true" ArrowPosition="50">
      <Nodes />
      <Label Text="1 t/h">
        <Offset>
          <X>5</X>
          <Y>0</Y>
        </Offset>
        <FontSize>-1</FontSize>
        <Color>-16777216</Color>
      </Label>
      <Color>-16777216</Color>
      <LongFormat>false</LongFormat>
      <Comment />
      <CommentVisible>false</CommentVisible>
    </Edge>
    <Edge ID="36" BeginID="1" EndID="21" Rate="-1" Title="1 t/h" ArrowOnCenter="true" ArrowPosition="50">
      <Nodes />
      <Label Text="1 t/h">
        <Offset>
          <X>5</X>
          <Y>0</Y>
        </Offset>
        <FontSize>-1</FontSize>
        <Color>-16777216</Color>
      </Label>
      <Color>-16777216</Color>
      <LongFormat>false</LongFormat>
      <Comment />
      <CommentVisible>false</CommentVisible>
    </Edge>
    <Edge ID="39" BeginID="1" EndID="23" Rate="-1" Title="1 t/h" ArrowOnCenter="true" ArrowPosition="50">
      <Nodes />
      <Label Text="1 t/h">
        <Offset>
          <X>5</X>
          <Y>0</Y>
        </Offset>
        <FontSize>-1</FontSize>
        <Color>-16777216</Color>
      </Label>
      <Color>-16777216</Color>
      <LongFormat>false</LongFormat>
      <Comment />
      <CommentVisible>false</CommentVisible>
    </Edge>
    <Edge ID="42" BeginID="25" EndID="3" Rate="-1" Title="1 t/h" ArrowOnCenter="true" ArrowPosition="50">
      <Nodes>
        <Node Order="0" Smooth="true" SmoothSizeBefore="250" SmoothSizeAfter="250" SmoothStrength="0.5">
          <Coords>
            <X>1800</X>
            <Y>4500</Y>
          </Coords>
        </Node>
      </Nodes>
      <Label Text="1 t/h">
        <Offset>
          <X>5</X>
          <Y>0</Y>
        </Offset>
        <FontSize>-1</FontSize>
        <Color>-16777216</Color>
      </Label>
      <Color>-16777216</Color>
      <LongFormat>false</LongFormat>
      <Comment />
      <CommentVisible>false</CommentVisible>
    </Edge>
    <Edge ID="45" BeginID="3" EndID="19" Rate="-1" Title="1 t/h" ArrowOnCenter="true" ArrowPosition="50">
      <Nodes>
        <Node Order="0" Smooth="true" SmoothSizeBefore="250" SmoothSizeAfter="250" SmoothStrength="0.5">
          <Coords>
            <X>1800</X>
            <Y>1200</Y>
          </Coords>
        </Node>
      </Nodes>
      <Label Text="1 t/h">
        <Offset>
          <X>5</X>
          <Y>0</Y>
        </Offset>
        <FontSize>-1</FontSize>
        <Color>-16777216</Color>
      </Label>
      <Color>-16777216</Color>
      <LongFormat>false</LongFormat>
      <Comment />
      <CommentVisible>false</CommentVisible>
    </Edge>
    <Edge ID="48" BeginID="3" EndID="21" Rate="-1" Title="1 t/h" ArrowOnCenter="true" ArrowPosition="50">
      <Nodes>
        <Node Order="0" Smooth="true" SmoothSizeBefore="250" SmoothSizeAfter="250" SmoothStrength="0.5">
          <Coords>
            <X>1500</X>
            <Y>900</Y>
          </Coords>
        </Node>
      </Nodes>
      <Label Text="1 t/h">
        <Offset>
          <X>5</X>
          <Y>0</Y>
        </Offset>
        <FontSize>-1</FontSize>
        <Color>-16777216</Color>
      </Label>
      <Color>-16777216</Color>
      <LongFormat>false</LongFormat>
      <Comment />
      <CommentVisible>false</CommentVisible>
    </Edge>
    <Edge ID="51" BeginID="3" EndID="23" Rate="-1" Title="1 t/h" ArrowOnCenter="true" ArrowPosition="50">
      <Nodes>
        <Node Order="0" Smooth="true" SmoothSizeBefore="250" SmoothSizeAfter="250" SmoothStrength="0.5">
          <Coords>
            <X>1200</X>
            <Y>600</Y>
          </Coords>
        </Node>
      </Nodes>
      <Label Text="1 t/h">
        <Offset>
          <X>5</X>
          <Y>0</Y>
        </Offset>
        <FontSize>-1</FontSize>
        <Color>-16777216</Color>
      </Label>
      <Color>-16777216</Color>
      <LongFormat>false</LongFormat>
      <Comment />
      <CommentVisible>false</CommentVisible>
    </Edge>
    <Edge ID="49" BeginID="19" EndID="5" Rate="-1" Title="1 t/h" ArrowOnCenter="true" ArrowPosition="50">
      <Nodes />
      <Label Text="1 t/h">
        <Offset>
          <X>5</X>
          <Y>0</Y>
        </Offset>
        <FontSize>-1</FontSize>
        <Color>-16777216</Color>
      </Label>
      <Color>-16777216</Color>
      <LongFormat>false</LongFormat>
      <Comment />
      <CommentVisible>false</CommentVisible>
    </Edge>
    <Edge ID="52" BeginID="21" EndID="5" Rate="-1" Title="1 t/h" ArrowOnCenter="true" ArrowPosition="50">
      <Nodes />
      <Label Text="1 t/h">
        <Offset>
          <X>5</X>
          <Y>0</Y>
        </Offset>
        <FontSize>-1</FontSize>
        <Color>-16777216</Color>
      </Label>
      <Color>-16777216</Color>
      <LongFormat>false</LongFormat>
      <Comment />
      <CommentVisible>false</CommentVisible>
    </Edge>
    <Edge ID="55" BeginID="19" EndID="7" Rate="-1" Title="1 t/h" ArrowOnCenter="true" ArrowPosition="50">
      <Nodes />
      <Label Text="1 t/h">
        <Offset>
          <X>5</X>
          <Y>0</Y>
        </Offset>
        <FontSize>-1</FontSize>
        <Color>-16777216</Color>
      </Label>
      <Color>-16777216</Color>
      <LongFormat>false</LongFormat>
      <Comment />
      <CommentVisible>false</CommentVisible>
    </Edge>
    <Edge ID="58" BeginID="19" EndID="13" Rate="-1" Title="1 t/h" ArrowOnCenter="true" ArrowPosition="50">
      <Nodes>
        <Node Order="0" Smooth="true" SmoothSizeBefore="250" SmoothSizeAfter="250" SmoothStrength="0.5">
          <Coords>
            <X>6000</X>
            <Y>3000</Y>
          </Coords>
        </Node>
      </Nodes>
      <Label Text="1 t/h">
        <Offset>
          <X>5</X>
          <Y>0</Y>
        </Offset>
        <FontSize>-1</FontSize>
        <Color>-16777216</Color>
      </Label>
      <Color>-16777216</Color>
      <LongFormat>false</LongFormat>
      <Comment />
      <CommentVisible>false</CommentVisible>
    </Edge>
    <Edge ID="61" BeginID="21" EndID="7" Rate="-1" Title="1 t/h" ArrowOnCenter="true" ArrowPosition="50">
      <Nodes />
      <Label Text="1 t/h">
        <Offset>
          <X>5</X>
          <Y>0</Y>
        </Offset>
        <FontSize>-1</FontSize>
        <Color>-16777216</Color>
      </Label>
      <Color>-16777216</Color>
      <LongFormat>false</LongFormat>
      <Comment />
      <CommentVisible>false</CommentVisible>
    </Edge>
    <Edge ID="64" BeginID="21" EndID="9" Rate="-1" Title="1 t/h" ArrowOnCenter="true" ArrowPosition="50">
      <Nodes />
      <Label Text="1 t/h">
        <Offset>
          <X>5</X>
          <Y>0</Y>
        </Offset>
        <FontSize>-1</FontSize>
        <Color>-16777216</Color>
      </Label>
      <Color>-16777216</Color>
      <LongFormat>false</LongFormat>
      <Comment />
      <CommentVisible>false</CommentVisible>
    </Edge>
    <Edge ID="67" BeginID="21" EndID="17" Rate="-1" Title="1 t/h" ArrowOnCenter="true" ArrowPosition="50">
      <Nodes />
      <Label Text="1 t/h">
        <Offset>
          <X>5</X>
          <Y>0</Y>
        </Offset>
        <FontSize>-1</FontSize>
        <Color>-16777216</Color>
      </Label>
      <Color>-16777216</Color>
      <LongFormat>false</LongFormat>
      <Comment />
      <CommentVisible>false</CommentVisible>
    </Edge>
    <Edge ID="70" BeginID="21" EndID="13" Rate="-1" Title="1 t/h" ArrowOnCenter="true" ArrowPosition="50">
      <Nodes>
        <Node Order="0" Smooth="true" SmoothSizeBefore="250" SmoothSizeAfter="250" SmoothStrength="0.5">
          <Coords>
            <X>6600</X>
            <Y>3000</Y>
          </Coords>
        </Node>
      </Nodes>
      <Label Text="1 t/h">
        <Offset>
          <X>5</X>
          <Y>0</Y>
        </Offset>
        <FontSize>-1</FontSize>
        <Color>-16777216</Color>
      </Label>
      <Color>-16777216</Color>
      <LongFormat>false</LongFormat>
      <Comment />
      <CommentVisible>false</CommentVisible>
    </Edge>
    <Edge ID="73" BeginID="23" EndID="9" Rate="-1" Title="1 t/h" ArrowOnCenter="true" ArrowPosition="50">
      <Nodes />
      <Label Text="1 t/h">
        <Offset>
          <X>5</X>
          <Y>0</Y>
        </Offset>
        <FontSize>-1</FontSize>
        <Color>-16777216</Color>
      </Label>
      <Color>-16777216</Color>
      <LongFormat>false</LongFormat>
      <Comment />
      <CommentVisible>false</CommentVisible>
    </Edge>
    <Edge ID="76" BeginID="23" EndID="13" Rate="-1" Title="1 t/h" ArrowOnCenter="true" ArrowPosition="50">
      <Nodes>
        <Node Order="0" Smooth="true" SmoothSizeBefore="250" SmoothSizeAfter="250" SmoothStrength="0.5">
          <Coords>
            <X>7200</X>
            <Y>3300</Y>
          </Coords>
        </Node>
      </Nodes>
      <Label Text="1 t/h">
        <Offset>
          <X>5</X>
          <Y>0</Y>
        </Offset>
        <FontSize>-1</FontSize>
        <Color>-16777216</Color>
      </Label>
      <Color>-16777216</Color>
      <LongFormat>false</LongFormat>
      <Comment />
      <CommentVisible>false</CommentVisible>
    </Edge>
    <Edge ID="79" BeginID="23" EndID="17" Rate="-1" Title="1 t/h" ArrowOnCenter="true" ArrowPosition="50">
      <Nodes />
      <Label Text="1 t/h">
        <Offset>
          <X>5</X>
          <Y>0</Y>
        </Offset>
        <FontSize>-1</FontSize>
        <Color>-16777216</Color>
      </Label>
      <Color>-16777216</Color>
      <LongFormat>false</LongFormat>
      <Comment />
      <CommentVisible>false</CommentVisible>
    </Edge>
    <Edge ID="82" BeginID="5" EndID="25" Rate="-1" Title="1 t/h" ArrowOnCenter="true" ArrowPosition="50">
      <Nodes />
      <Label Text="1 t/h">
        <Offset>
          <X>5</X>
          <Y>0</Y>
        </Offset>
        <FontSize>-1</FontSize>
        <Color>-16777216</Color>
      </Label>
      <Color>-16777216</Color>
      <LongFormat>false</LongFormat>
      <Comment />
      <CommentVisible>false</CommentVisible>
    </Edge>
    <Edge ID="85" BeginID="5" EndID="29" Rate="-1" Title="1 t/h" ArrowOnCenter="true" ArrowPosition="50">
      <Nodes />
      <Label Text="1 t/h">
        <Offset>
          <X>5</X>
          <Y>0</Y>
        </Offset>
        <FontSize>-1</FontSize>
        <Color>-16777216</Color>
      </Label>
      <Color>-16777216</Color>
      <LongFormat>false</LongFormat>
      <Comment />
      <CommentVisible>false</CommentVisible>
    </Edge>
    <Edge ID="88" BeginID="5" EndID="27" Rate="-1" Title="1 t/h" ArrowOnCenter="true" ArrowPosition="50">
      <Nodes />
      <Label Text="1 t/h">
        <Offset>
          <X>5</X>
          <Y>0</Y>
        </Offset>
        <FontSize>-1</FontSize>
        <Color>-16777216</Color>
      </Label>
      <Color>-16777216</Color>
      <LongFormat>false</LongFormat>
      <Comment />
      <CommentVisible>false</CommentVisible>
    </Edge>
    <Edge ID="91" BeginID="7" EndID="25" Rate="-1" Title="1 t/h" ArrowOnCenter="true" ArrowPosition="50">
      <Nodes />
      <Label Text="1 t/h">
        <Offset>
          <X>5</X>
          <Y>0</Y>
        </Offset>
        <FontSize>-1</FontSize>
        <Color>-16777216</Color>
      </Label>
      <Color>-16777216</Color>
      <LongFormat>false</LongFormat>
      <Comment />
      <CommentVisible>false</CommentVisible>
    </Edge>
    <Edge ID="94" BeginID="9" EndID="27" Rate="-1" Title="1 t/h" ArrowOnCenter="true" ArrowPosition="50">
      <Nodes />
      <Label Text="1 t/h">
        <Offset>
          <X>5</X>
          <Y>0</Y>
        </Offset>
        <FontSize>-1</FontSize>
        <Color>-16777216</Color>
      </Label>
      <Color>-16777216</Color>
      <LongFormat>false</LongFormat>
      <Comment />
      <CommentVisible>false</CommentVisible>
    </Edge>
    <Edge ID="97" BeginID="25" EndID="11" Rate="-1" Title="1 t/h" ArrowOnCenter="true" ArrowPosition="50">
      <Nodes />
      <Label Text="1 t/h">
        <Offset>
          <X>5</X>
          <Y>0</Y>
        </Offset>
        <FontSize>-1</FontSize>
        <Color>-16777216</Color>
      </Label>
      <Color>-16777216</Color>
      <LongFormat>false</LongFormat>
      <Comment />
      <CommentVisible>false</CommentVisible>
    </Edge>
    <Edge ID="100" BeginID="25" EndID="13" Rate="-1" Title="1 t/h" ArrowOnCenter="true" ArrowPosition="50">
      <Nodes />
      <Label Text="1 t/h">
        <Offset>
          <X>5</X>
          <Y>0</Y>
        </Offset>
        <FontSize>-1</FontSize>
        <Color>-16777216</Color>
      </Label>
      <Color>-16777216</Color>
      <LongFormat>false</LongFormat>
      <Comment />
      <CommentVisible>false</CommentVisible>
    </Edge>
    <Edge ID="103" BeginID="27" EndID="11" Rate="-1" Title="1 t/h" ArrowOnCenter="true" ArrowPosition="50">
      <Nodes />
      <Label Text="1 t/h">
        <Offset>
          <X>5</X>
          <Y>0</Y>
        </Offset>
        <FontSize>-1</FontSize>
        <Color>-16777216</Color>
      </Label>
      <Color>-16777216</Color>
      <LongFormat>false</LongFormat>
      <Comment />
      <CommentVisible>false</CommentVisible>
    </Edge>
    <Edge ID="106" BeginID="27" EndID="13" Rate="-1" Title="1 t/h" ArrowOnCenter="true" ArrowPosition="50">
      <Nodes />
      <Label Text="1 t/h">
        <Offset>
          <X>5</X>
          <Y>0</Y>
        </Offset>
        <FontSize>-1</FontSize>
        <Color>-16777216</Color>
      </Label>
      <Color>-16777216</Color>
      <LongFormat>false</LongFormat>
      <Comment />
      <CommentVisible>false</CommentVisible>
    </Edge>
    <Edge ID="109" BeginID="27" EndID="17" Rate="-1" Title="1 t/h" ArrowOnCenter="true" ArrowPosition="50">
      <Nodes />
      <Label Text="1 t/h">
        <Offset>
          <X>5</X>
          <Y>0</Y>
        </Offset>
        <FontSize>-1</FontSize>
        <Color>-16777216</Color>
      </Label>
      <Color>-16777216</Color>
      <LongFormat>false</LongFormat>
      <Comment />
      <CommentVisible>false</CommentVisible>
    </Edge>
    <Edge ID="112" BeginID="11" EndID="29" Rate="-1" Title="1 t/h" ArrowOnCenter="true" ArrowPosition="50">
      <Nodes />
      <Label Text="1 t/h">
        <Offset>
          <X>5</X>
          <Y>0</Y>
        </Offset>
        <FontSize>-1</FontSize>
        <Color>-16777216</Color>
      </Label>
      <Color>-16777216</Color>
      <LongFormat>false</LongFormat>
      <Comment />
      <CommentVisible>false</CommentVisible>
    </Edge>
    <Edge ID="115" BeginID="13" EndID="31" Rate="-1" Title="1 t/h" ArrowOnCenter="true" ArrowPosition="50">
      <Nodes />
      <Label Text="1 t/h">
        <Offset>
          <X>5</X>
          <Y>0</Y>
        </Offset>
        <FontSize>-1</FontSize>
        <Color>-16777216</Color>
      </Label>
      <Color>-16777216</Color>
      <LongFormat>false</LongFormat>
      <Comment />
      <CommentVisible>false</CommentVisible>
    </Edge>
    <Edge ID="118" BeginID="29" EndID="13" Rate="-1" Title="1 t/h" ArrowOnCenter="true" ArrowPosition="50">
      <Nodes>
        <Node Order="0" Smooth="true" SmoothSizeBefore="250" SmoothSizeAfter="250" SmoothStrength="0.5">
          <Coords>
            <X>3900</X>
            <Y>6000</Y>
          </Coords>
        </Node>
      </Nodes>
      <Label Text="1 t/h">
        <Offset>
          <X>5</X>
          <Y>0</Y>
        </Offset>
        <FontSize>-1</FontSize>
        <Color>-16777216</Color>
      </Label>
      <Color>-16777216</Color>
      <LongFormat>false</LongFormat>
      <Comment />
      <CommentVisible>false</CommentVisible>
    </Edge>
    <Edge ID="121" BeginID="31" EndID="15" Rate="-1" Title="1 t/h" ArrowOnCenter="true" ArrowPosition="50">
      <Nodes />
      <Label Text="1 t/h">
        <Offset>
          <X>5</X>
          <Y>0</Y>
        </Offset>
        <FontSize>-1</FontSize>
        <Color>-16777216</Color>
      </Label>
      <Color>-16777216</Color>
      <LongFormat>false</LongFormat>
      <Comment />
      <CommentVisible>false</CommentVisible>
    </Edge>
    <Edge ID="124" BeginID="15" EndID="23" Rate="-1" Title="1 t/h" ArrowOnCenter="true" ArrowPosition="50">
      <Nodes>
        <Node Order="0" Smooth="true" SmoothSizeBefore="250" SmoothSizeAfter="250" SmoothStrength="0.5">
          <Coords>
            <X>7800</X>
            <Y>4800</Y>
          </Coords>
        </Node>
        <Node Order="1" Smooth="true" SmoothSizeBefore="250" SmoothSizeAfter="250" SmoothStrength="0.5">
          <Coords>
            <X>7800</X>
            <Y>1200</Y>
          </Coords>
        </Node>
      </Nodes>
      <Label Text="1 t/h">
        <Offset>
          <X>5</X>
          <Y>0</Y>
        </Offset>
        <FontSize>-1</FontSize>
        <Color>-16777216</Color>
      </Label>
      <Color>-16777216</Color>
      <LongFormat>false</LongFormat>
      <Comment />
      <CommentVisible>false</CommentVisible>
    </Edge>
    <Edge ID="127" BeginID="15" EndID="21" Rate="-1" Title="1 t/h" ArrowOnCenter="true" ArrowPosition="50">
      <Nodes>
        <Node Order="0" Smooth="true" SmoothSizeBefore="250" SmoothSizeAfter="250" SmoothStrength="0.5">
          <Coords>
            <X>8100</X>
            <Y>4800</Y>
          </Coords>
        </Node>
        <Node Order="1" Smooth="true" SmoothSizeBefore="250" SmoothSizeAfter="250" SmoothStrength="0.5">
          <Coords>
            <X>8100</X>
            <Y>900</Y>
          </Coords>
        </Node>
      </Nodes>
      <Label Text="1 t/h">
        <Offset>
          <X>5</X>
          <Y>0</Y>
        </Offset>
        <FontSize>-1</FontSize>
        <Color>-16777216</Color>
      </Label>
      <Color>-16777216</Color>
      <LongFormat>false</LongFormat>
      <Comment />
      <CommentVisible>false</CommentVisible>
    </Edge>
    <Edge ID="130" BeginID="15" EndID="19" Rate="-1" Title="1 t/h" ArrowOnCenter="true" ArrowPosition="50">
      <Nodes>
        <Node Order="0" Smooth="true" SmoothSizeBefore="250" SmoothSizeAfter="250" SmoothStrength="0.5">
          <Coords>
            <X>8400</X>
            <Y>4800</Y>
          </Coords>
        </Node>
        <Node Order="1" Smooth="true" SmoothSizeBefore="250" SmoothSizeAfter="250" SmoothStrength="0.5">
          <Coords>
            <X>8400</X>
            <Y>600</Y>
          </Coords>
        </Node>
      </Nodes>
      <Label Text="1 t/h">
        <Offset>
          <X>5</X>
          <Y>0</Y>
        </Offset>
        <FontSize>-1</FontSize>
        <Color>-16777216</Color>
      </Label>
      <Color>-16777216</Color>
      <LongFormat>false</LongFormat>
      <Comment />
      <CommentVisible>false</CommentVisible>
    </Edge>
  </Edges>
  <OperatingUnits>
    <OperatingUnit ID="29" Name="Carnivore" Title="">
      <ParameterList>
        <Parameter Name="caplower" Prefix="Capacity, lower bound: " Value="-1" Visible="false" />
        <Parameter Name="capupper" Prefix="Capacity, upper bound: " Value="-1" Visible="false" />
        <Parameter Name="investcostfix" Prefix="Investment cost, fix: " Value="-1" Visible="false" />
        <Parameter Name="investcostprop" Prefix="Investment cost, proportional: " Value="-1" Visible="false" />
        <Parameter Name="opercostfix" Prefix="Operating cost, fix: " Value="-1" Visible="false" />
        <Parameter Name="opercostprop" Prefix="Operating cost, proportional: " Value="-1" Visible="false" />
        <Parameter Name="workinghour" Prefix="Working hours per year: " Value="-1" Visible="false" />
        <Parameter Name="payoutperiod" Prefix="Payout Period: " Value="-1" Visible="false" />
      </ParameterList>
      <Coords>
        <X>3900</X>
        <Y>5400</Y>
      </Coords>
      <Label Text="Carnivore">
        <Offset>
          <X>378</X>
          <Y>-50</Y>
        </Offset>
        <FontSize>-1</FontSize>
        <Color>-16777216</Color>
      </Label>
      <Comment Text="">
        <Offset>
          <X>378</X>
          <Y>70</Y>
        </Offset>
        <FontSize>-1</FontSize>
        <Color>-16777216</Color>
      </Comment>
      <Parameters Text="">
        <Offset>
          <X>378</X>
          <Y>190</Y>
        </Offset>
        <FontSize>-1</FontSize>
        <Color>-16777216</Color>
      </Parameters>
      <Color>-65536</Color>
    </OperatingUnit>
    <OperatingUnit ID="25" Name="Herbivore_1" Title="">
      <ParameterList>
        <Parameter Name="caplower" Prefix="Capacity, lower bound: " Value="-1" Visible="false" />
        <Parameter Name="capupper" Prefix="Capacity, upper bound: " Value="-1" Visible="false" />
        <Parameter Name="investcostfix" Prefix="Investment cost, fix: " Value="-1" Visible="false" />
        <Parameter Name="investcostprop" Prefix="Investment cost, proportional: " Value="-1" Visible="false" />
        <Parameter Name="opercostfix" Prefix="Operating cost, fix: " Value="-1" Visible="false" />
        <Parameter Name="opercostprop" Prefix="Operating cost, proportional: " Value="-1" Visible="false" />
        <Parameter Name="workinghour" Prefix="Working hours per year: " Value="-1" Visible="false" />
        <Parameter Name="payoutperiod" Prefix="Payout Period: " Value="-1" Visible="false" />
      </ParameterList>
      <Coords>
        <X>3300</X>
        <Y>3600</Y>
      </Coords>
      <Label Text="Herbivore_1">
        <Offset>
          <X>378</X>
          <Y>-50</Y>
        </Offset>
        <FontSize>-1</FontSize>
        <Color>-16777216</Color>
      </Label>
      <Comment Text="">
        <Offset>
          <X>378</X>
          <Y>70</Y>
        </Offset>
        <FontSize>-1</FontSize>
        <Color>-16777216</Color>
      </Comment>
      <Parameters Text="">
        <Offset>
          <X>378</X>
          <Y>190</Y>
        </Offset>
        <FontSize>-1</FontSize>
        <Color>-16777216</Color>
      </Parameters>
      <Color>-8355712</Color>
    </OperatingUnit>
    <OperatingUnit ID="27" Name="Herbivore_2" Title="">
      <ParameterList>
        <Parameter Name="caplower" Prefix="Capacity, lower bound: " Value="-1" Visible="false" />
        <Parameter Name="capupper" Prefix="Capacity, upper bound: " Value="-1" Visible="false" />
        <Parameter Name="investcostfix" Prefix="Investment cost, fix: " Value="-1" Visible="false" />
        <Parameter Name="investcostprop" Prefix="Investment cost, proportional: " Value="-1" Visible="false" />
        <Parameter Name="opercostfix" Prefix="Operating cost, fix: " Value="-1" Visible="false" />
        <Parameter Name="opercostprop" Prefix="Operating cost, proportional: " Value="-1" Visible="false" />
        <Parameter Name="workinghour" Prefix="Working hours per year: " Value="-1" Visible="false" />
        <Parameter Name="payoutperiod" Prefix="Payout Period: " Value="-1" Visible="false" />
      </ParameterList>
      <Coords>
        <X>5100</X>
        <Y>3600</Y>
      </Coords>
      <Label Text="Herbivore_2">
        <Offset>
          <X>378</X>
          <Y>-50</Y>
        </Offset>
        <FontSize>-1</FontSize>
        <Color>-16777216</Color>
      </Label>
      <Comment Text="">
        <Offset>
          <X>378</X>
          <Y>70</Y>
        </Offset>
        <FontSize>-1</FontSize>
        <Color>-16777216</Color>
      </Comment>
      <Parameters Text="">
        <Offset>
          <X>378</X>
          <Y>190</Y>
        </Offset>
        <FontSize>-1</FontSize>
        <Color>-16777216</Color>
      </Parameters>
      <Color>-8355712</Color>
    </OperatingUnit>
    <OperatingUnit ID="19" Name="Plant_1" Title="">
      <ParameterList>
        <Parameter Name="caplower" Prefix="Capacity, lower bound: " Value="-1" Visible="false" />
        <Parameter Name="capupper" Prefix="Capacity, upper bound: " Value="-1" Visible="false" />
        <Parameter Name="investcostfix" Prefix="Investment cost, fix: " Value="-1" Visible="false" />
        <Parameter Name="investcostprop" Prefix="Investment cost, proportional: " Value="-1" Visible="false" />
        <Parameter Name="opercostfix" Prefix="Operating cost, fix: " Value="-1" Visible="false" />
        <Parameter Name="opercostprop" Prefix="Operating cost, proportional: " Value="-1" Visible="false" />
        <Parameter Name="workinghour" Prefix="Working hours per year: " Value="-1" Visible="false" />
        <Parameter Name="payoutperiod" Prefix="Payout Period: " Value="-1" Visible="false" />
      </ParameterList>
      <Coords>
        <X>2400</X>
        <Y>1800</Y>
      </Coords>
      <Label Text="Plant_1">
        <Offset>
          <X>378</X>
          <Y>-50</Y>
        </Offset>
        <FontSize>-1</FontSize>
        <Color>-16777216</Color>
      </Label>
      <Comment Text="">
        <Offset>
          <X>378</X>
          <Y>70</Y>
        </Offset>
        <FontSize>-1</FontSize>
        <Color>-16777216</Color>
      </Comment>
      <Parameters Text="">
        <Offset>
          <X>378</X>
          <Y>190</Y>
        </Offset>
        <FontSize>-1</FontSize>
        <Color>-16777216</Color>
      </Parameters>
      <Color>-16728064</Color>
    </OperatingUnit>
    <OperatingUnit ID="21" Name="Plant_2" Title="">
      <ParameterList>
        <Parameter Name="caplower" Prefix="Capacity, lower bound: " Value="-1" Visible="false" />
        <Parameter Name="capupper" Prefix="Capacity, upper bound: " Value="-1" Visible="false" />
        <Parameter Name="investcostfix" Prefix="Investment cost, fix: " Value="-1" Visible="false" />
        <Parameter Name="investcostprop" Prefix="Investment cost, proportional: " Value="-1" Visible="false" />
        <Parameter Name="opercostfix" Prefix="Operating cost, fix: " Value="-1" Visible="false" />
        <Parameter Name="opercostprop" Prefix="Operating cost, proportional: " Value="-1" Visible="false" />
        <Parameter Name="workinghour" Prefix="Working hours per year: " Value="-1" Visible="false" />
        <Parameter Name="payoutperiod" Prefix="Payout Period: " Value="-1" Visible="false" />
      </ParameterList>
      <Coords>
        <X>4800</X>
        <Y>1800</Y>
      </Coords>
      <Label Text="Plant_2">
        <Offset>
          <X>378</X>
          <Y>-50</Y>
        </Offset>
        <FontSize>-1</FontSize>
        <Color>-16777216</Color>
      </Label>
      <Comment Text="">
        <Offset>
          <X>378</X>
          <Y>70</Y>
        </Offset>
        <FontSize>-1</FontSize>
        <Color>-16777216</Color>
      </Comment>
      <Parameters Text="">
        <Offset>
          <X>378</X>
          <Y>190</Y>
        </Offset>
        <FontSize>-1</FontSize>
        <Color>-16777216</Color>
      </Parameters>
      <Color>-16728064</Color>
    </OperatingUnit>
    <OperatingUnit ID="23" Name="Plant_3" Title="">
      <ParameterList>
        <Parameter Name="caplower" Prefix="Capacity, lower bound: " Value="-1" Visible="false" />
        <Parameter Name="capupper" Prefix="Capacity, upper bound: " Value="-1" Visible="false" />
        <Parameter Name="investcostfix" Prefix="Investment cost, fix: " Value="-1" Visible="false" />
        <Parameter Name="investcostprop" Prefix="Investment cost, proportional: " Value="-1" Visible="false" />
        <Parameter Name="opercostfix" Prefix="Operating cost, fix: " Value="-1" Visible="false" />
        <Parameter Name="opercostprop" Prefix="Operating cost, proportional: " Value="-1" Visible="false" />
        <Parameter Name="workinghour" Prefix="Working hours per year: " Value="-1" Visible="false" />
        <Parameter Name="payoutperiod" Prefix="Payout Period: " Value="-1" Visible="false" />
      </ParameterList>
      <Coords>
        <X>6900</X>
        <Y>1800</Y>
      </Coords>
      <Label Text="Plant_3">
        <Offset>
          <X>378</X>
          <Y>-50</Y>
        </Offset>
        <FontSize>-1</FontSize>
        <Color>-16777216</Color>
      </Label>
      <Comment Text="">
        <Offset>
          <X>378</X>
          <Y>70</Y>
        </Offset>
        <FontSize>-1</FontSize>
        <Color>-16777216</Color>
      </Comment>
      <Parameters Text="">
        <Offset>
          <X>378</X>
          <Y>190</Y>
        </Offset>
        <FontSize>-1</FontSize>
        <Color>-16777216</Color>
      </Parameters>
      <Color>-16728064</Color>
    </OperatingUnit>
    <OperatingUnit ID="31" Name="Soil_Microbes" Title="">
      <ParameterList>
        <Parameter Name="caplower" Prefix="Capacity, lower bound: " Value="-1" Visible="false" />
        <Parameter Name="capupper" Prefix="Capacity, upper bound: " Value="-1" Visible="false" />
        <Parameter Name="investcostfix" Prefix="Investment cost, fix: " Value="-1" Visible="false" />
        <Parameter Name="investcostprop" Prefix="Investment cost, proportional: " Value="-1" Visible="false" />
        <Parameter Name="opercostfix" Prefix="Operating cost, fix: " Value="-1" Visible="false" />
        <Parameter Name="opercostprop" Prefix="Operating cost, proportional: " Value="-1" Visible="false" />
        <Parameter Name="workinghour" Prefix="Working hours per year: " Value="-1" Visible="false" />
        <Parameter Name="payoutperiod" Prefix="Payout Period: " Value="-1" Visible="false" />
      </ParameterList>
      <Coords>
        <X>5700</X>
        <Y>5400</Y>
      </Coords>
      <Label Text="Soil_Microbes">
        <Offset>
          <X>378</X>
          <Y>-50</Y>
        </Offset>
        <FontSize>-1</FontSize>
        <Color>-16777216</Color>
      </Label>
      <Comment Text="">
        <Offset>
          <X>378</X>
          <Y>70</Y>
        </Offset>
        <FontSize>-1</FontSize>
        <Color>-16777216</Color>
      </Comment>
      <Parameters Text="">
        <Offset>
          <X>378</X>
          <Y>190</Y>
        </Offset>
        <FontSize>-1</FontSize>
        <Color>-16777216</Color>
      </Parameters>
      <Color>-7650029</Color>
    </OperatingUnit>
  </OperatingUnits>
  <MutualExclusions />
  <Solutions />
  <Periods />
  <MultiExcept>
    <ExceptMats />
    <ExceptOps />
  </MultiExcept>
  <Storages />
</PGraph>
