# Supplementary material for: Socio-ecological network structures from process graphs
Source: PLoS One. 2020 Aug 4;15(8):e0232384. doi: 10.1371/journal.pone.0232384 (PMC7402476; doi:10.1371/journal.pone.0232384)
Supplement: S2 Appendix — P-graph VBA macro file to generate MSG & SSG. (XLSM) [file pone.0232384.s002.xlsm]

## Sheet: List
Raw	A		Max branch SSG:	1000					Algorithm state	Finished
Product	B,C,D,E,F,G,H,I								Utilized branches	95		A	Sunlight		O1	Plant 1
												B	Soil nutrient		O2	Plant 2
Name	Input	Output										C	Pollination		O3	Plant 3
O1	A,B,C	D,E,I										D	Habitat		O4	Herbivore 1
O2	A,B,C	D,E,F,H,I										E	Food for herbivore 1		O5	Herbivore 2
O3	A,B,C	F,H,I										F	Food for herbivore 2		O6	Carnivore
O4	D,E	C,G,I										G	Food for carnivore		O7	Soil microbes
O5	D,F	G,H,I										H	Food for humans
O6	D,G	I										I	Detritus
O7	I	B
All Materials (9):	A	B	C	D	E	F	G	H	I
All Units (7):	O1 (0)	O2 (0)	O3 (0)	O4 (0)	O5 (0)	O6 (0)	O7 (0)
	A	B	C	D	E	F	G	H	I
O1	in	in	in	out	out	-	-	-	out
O2	in	in	in	out	out	out	-	out	out
O3	in	in	in	-	-	out	-	out	out
O4	-	-	out	in	in	-	out	-	out
O5	-	-	-	in	-	in	out	out	out
O6	-	-	-	in	-	-	in	-	out
O7	-	out	-	-	-	-	-	-	in
Maximal structure:	1	1	1	1	1	1	1
Structure #1	O1	O2	O3	O4	O5	O6	O7
Structure #2	O1	O2	O3	O4	O5		O7
Structure #3	O1	O2	O3	O4		O6	O7
Structure #4	O1	O2	O3	O4			O7
Structure #5	O1	O2		O4	O5	O6	O7
Structure #6	O1	O2		O4	O5		O7
Structure #7	O1	O2		O4		O6	O7
Structure #8	O1	O2		O4			O7
Structure #9		O2	O3	O4	O5	O6	O7
Structure #10		O2	O3	O4	O5		O7
Structure #11		O2	O3	O4		O6	O7
Structure #12		O2	O3	O4			O7
Structure #13		O2		O4	O5	O6	O7
Structure #14		O2		O4	O5		O7
Structure #15		O2		O4		O6	O7
Structure #16		O2		O4			O7
Structure #17	O1		O3	O4	O5	O6	O7
Structure #18	O1		O3	O4	O5		O7
Structure #19	O1		O3	O4		O6	O7
Structure #20	O1		O3	O4			O7
